# Supplementary material for: Occurrence and Levels of Biogenic Amines in Beers Produced by Different Methods
Source: Foods. 2021 Nov 23;10(12):2902. doi: 10.3390/foods10122902 (PMC8700637; doi:10.3390/foods10122902)
Supplement: Supplementary file 1 [file foods-10-02902-s001.zip]

Archive with 1 entries (1 files):
- foods-1443431-supplementary.pdf
